# Supplementary material for: Highly Sensitive Nanomagnetic Quantification of Extracellular Vesicles by Immunochromatographic Strips: A Tool for Liquid Biopsy
Source: Nanomaterials (Basel). 2022 May 6;12(9):1579. doi: 10.3390/nano12091579 (PMC9101557; doi:10.3390/nano12091579)
Supplement: Supplementary file 1 [file nanomaterials-12-01579-s001.zip]

Archive with 1 entries (1 files):
- nanomaterials-1680883-supplementary.pdf
